# Supplementary material for: Computational-Based Discovery of the Anti-Cancer Activities of Pyrrole-Based Compounds Targeting the Colchicine-Binding Site of Tubulin
Source: Molecules. 2022 Apr 30;27(9):2873. doi: 10.3390/molecules27092873 (PMC9101527; doi:10.3390/molecules27092873)
Supplement: Supplementary file 1 [file molecules-27-02873-s001.zip]

Archive with 1 entries (1 files):
- molecules-1688954-supplementary.pdf
